# Supplementary material for: A Compact Orthosis Compliance Monitoring Device Using Pressure Sensors and Accelerometers: Design and Proof-of-Concept Testing
Source: Sensors (Basel). 2025 Feb 22;25(5):1352. doi: 10.3390/s25051352 (PMC11902658; doi:10.3390/s25051352)
Supplement: Supplementary file 1 [file sensors-25-01352-s001.zip]

Archive with 1 entries (1 files):
- sensors-3385701-supplementary.pdf
